# Supplementary material for: Diet-Related Attitudes, Beliefs, and Well-Being in Adolescents with a Vegetarian Lifestyle
Source: Healthcare (Basel). 2023 Nov 2;11(21):2885. doi: 10.3390/healthcare11212885 (PMC10650094; doi:10.3390/healthcare11212885)
Supplement: Supplementary file 1 [file healthcare-11-02885-s001.zip]

Archive with 1 entries (1 files):
- healthcare-2561763-supplementary.pdf
